# Supplementary material for: Extracellular Heparan 6-O-Endosulfatases SULF1 and SULF2 in Head and Neck Squamous Cell Carcinoma and Other Malignancies
Source: Cancers (Basel). 2022 Nov 11;14(22):5553. doi: 10.3390/cancers14225553 (PMC9688903; doi:10.3390/cancers14225553)
Supplement: Supplementary file 1 [file cancers-14-05553-s001.zip]

Archive with 2 entries (2 files):
- Supplementary Figures_S1-S3.pdf
- Supplementary_Tables_S1_S5.xlsx
